# Supplementary material for: RAF inhibitors promote RAS-RAF interaction by allosterically disrupting RAF autoinhibition
Source: Nat Commun. 2017 Oct 31;8:1211. doi: 10.1038/s41467-017-01274-0 (PMC5662619; doi:10.1038/s41467-017-01274-0)
Supplement: Supplementary file 4 — Supplementary Data 1 [file 41467_2017_1274_MOESM4_ESM.xlsx]

## Sheet: Sheet1
Supplementary Data 1. Binding and BRET data for representative RAF inhibitors. Each inhibitor was tested in a TR-FRET displacement assay using recombinant BRAF kinase domain. BRET EC50 and YMAX are presented for each inhibitor in the following assays: BRAF-BRAF dimerization, KRASG12V-BRAF interaction, BRAFNTR-BRAFKD interaction, and KRASG12V-CRAF interaction. Means and standard deviations from at…
				TR-FRET IC50 (nM)		BRET EC50 (nM)								BRET YMAX (fold-change)
				BRAF16mut		BRAFKD-BRAFKD		KRASG12V-BRAF		BRAFNTR-BRAFKD		KRASG12V-CRAF		BRAFKD-BRAFKD		KRASG12V-BRAF		BRAFNTR-BRAFKD		KRASG12V-CRAF
		DGF motif position	αC Helix Position	Mean	STDEV	Mean	STDEV	Mean	STDEV	Mean	STDEV	Mean	STDEV	Mean	STDEV	Mean	STDEV	Mean	STDEV	Mean	STDEV
GDC-0879	Type I	in	in	20.1457	5.493	9.10774	2.51957	30.4079	9.51348	26.4095	13.6509	180.978	105.234	1.7582	0.0379961	1.26244	0.0821342	0.556664	0.0445629	1.20533	0.0481482
SB590885	Type I	in	in	8.54775	1.40182	75.3462	11.7441	309.333	9.64401	66.9849	42.9798	1272	481.925	1.71067	0.0248462	1.314	0.0154272	0.608557	0.0245204	1.341	0.105483
Dasatinib	Type I	in	in	135.55	16.1927	613.63	67.3979	4939.27	2307.72	3894.65	2009.55	N.D.	N.D.	1.60667	0.0340343	1.15133	0.0195533	0.650767	0.045773	N.D.	N.D.
AZ-628	Type IIa	out	in	40.9125	17.0444	11.1498	7.44218	66.5281	15.4664	900.75	366.795	33.24	19.8969	1.68567	0.00152753	1.2552	0.0148054	0.65155	0.0716409	1.3616	0.0908091
Sorafenib	Type IIa	out	in	85.77	19.7848	107.956	41.4804	1772.97	516.044	2750.25	1569.8	122.125	59.6299	1.727	0.0402616	1.40575	0.194353	0.68015	0.0464114	1.23575	0.0516745
Tivozanib	Type IIa	out	in	205	6.6468	456.697	138.579	1878.94	595.736	3025.1	986.865	N.D.	N.D.	1.62767	0.0116762	1.216	0.0216564	0.752767	0.0385625	N.D.	N.D.
Nilotinib	Type IIa	out	in	183.45	5.44472	225.768	86.3429	1233.3	772.029	1421	994.229	N.D.	N.D.	1.58667	0.0502029	1.13233	0.0212211	0.863833	0.0701736	N.D.	N.D.
LY-3009120	Type IIa	out	in	20.6133	11.6436	6	1	77.1284	47.0559	122.569	85.0046	N.D.	N.D.	1.6766	0.0676262	1.32475	0.0245951	0.677433	0.072018	N.D.	N.D.
PLX4032	Type IIb	in	out	54.1	15.6978	132.385	46.7698	190.734	102.977	1081.49	641.878	218.48	93.1918	1.34533	0.0217332	1.097	0.0264701	0.763033	0.0810357	1.1568	0.0726099
Dabrafenib	Type IIb	in	out	26.0325	4.41608	12.8495	7.94481	97.4667	33.1753	30.4667	16.7573	N.D.	N.D.	1.52467	0.0220303	1.171	0.0461303	0.757867	0.0665802	N.D.	N.D.
PLX-0012	Type IIb	in	out	45.5175	18.1466	1026.44	249.196	2009.61	1188.33	1727.83	626.122	N.D.	N.D.	1.11	0.0545466	1.089	0.019	0.879367	0.0172703	N.D.	N.D.
PLX4720	Type IIb	in	out	27.43	17.4162	153.944	39.6111	1159.6	929.524	413.647	86.6102	N.D.	N.D.	1.4166	0.0697589	1.169	0.0315214	0.78275	0.0188132	N.D.	N.D.
N.D.: not determined
