# Supplementary material for: RAF inhibitors promote RAS-RAF interaction by allosterically disrupting RAF autoinhibition
Source: Nat Commun. 2017 Oct 31;8:1211. doi: 10.1038/s41467-017-01274-0 (PMC5662619; doi:10.1038/s41467-017-01274-0)
Supplement: Supplementary file 5 — Supplementary Data 2 [file 41467_2017_1274_MOESM5_ESM.xlsx]

## Sheet: Sheet1
Supplementary Data 2. Compounds used in this study.
No.	Compound	Targets	Suppliers	Cat #	Lot	Purity	Type	Binding Mode	DGF motif position	αC Helix Position	PubChem (CID)
1	GDC-0879	BRAF, CRAF	Selleckchem	S1104	S110406	> 99 %	Orthosteric	Type I	In	In	11717001
2	PLX4032	BRAF, CRAF	Selleckchem	S1267	S126709	> 98 %	Orthosteric	Type II	In	Out	42611257
3	SB590885	BRAF, CRAF	Selleckchem	S2220	S222002	> 95 %	Orthosteric	Type I	In	In	11316960
4	AZ628	BRAF, CRAF	Selleckchem	S2746	S274601	> 96 %	Orthosteric	Type II	Out	In	11676786
5	Sorafenib	BRAF, CRAF, VEGFR	LC Laboratories	S-8502	BSF-102	> 99 %	Orthosteric	Type II	Out	In	216239
6	Dabrafenib	BRAF, CRAF	Active Biophama	A-1219	A-1219 Batch 1	> 98 %	Orthosteric	Type I	In	In	44462760
7	Tivozanib	VEGFR, PDGFR, c-Kit	LC Laboratories	T-6466	TVZ-101	> 99 %	Orthosteric	Type II	Out	In	9911830
8	Nilotinib	Bcr-Abl	LC Laboratories	N-8207	BNL-107	> 99 %	Orthosteric	Type II	Out	In	644241
9	Dasatinib	Abl, Src, c-Kit	LC Laboratories	D-3307	BDS-106	> 99 %	Orthosteric	Type I	In	In	3062316
10	U0126	MEK1/2	Selleckchem	S1102	S110202	> 99 %	Allosteric	-	-	-	3006531
11	AZD8330	MEK1/2	Selleckchem	S2134	S213401	> 99 %	Allosteric	-	-	-	16666708
12	AZD6244	MEK1, ERK1/2	Selleckchem	S1008	S100829	> 99 %	Allosteric	-	-	-	10127622
13	GSK1120212	MEK1/2	Selleckchem	S2673	S267301	> 99 %	Allosteric	-	-	-	11707110
14	PLX4720	BRAF, CRAF	Selleckchem	S1152	S115203	> 99 %	Orthosteric	Type II	In	Out	24180719
15	PLX-0012	BRAF	In house		Batch 1	> 97 %	Orthosteric	Type II	In	Out	-
16	LY-3009120	ARAF, BRAF, CRAF	Selleckchem	S7842	S784202	> 99 %	Orthosteric	Type II	Out	In	71721540
17	SCH772984	ERK1, ERK2	Selleckchem	S7101	S710102	> 99 %	Orthosteric	Type I	In	In	24866313
